# Supplementary material for: Association Between Sarcopenia Measured by Computed Tomography at the Third Lumbar Vertebra and Mortality in Inpatients with Delirium Referred to a Liaison Psychiatry Team: A Follow-Up Study
Source: J Clin Med. 2025 Jul 17;14(14):5065. doi: 10.3390/jcm14145065 (PMC12296102; doi:10.3390/jcm14145065)
Supplement: Supplementary file 1 [file jcm-14-05065-s001.zip]

Archive with 1 entries (1 files):
- jcm-3745812-supplementary.pdf
